# Supplementary material for: Preservation and Taphonomy of Fossil Insects from the Earliest Eocene of Denmark
Source: Biology (Basel). 2022 Mar 3;11(3):395. doi: 10.3390/biology11030395 (PMC8945194; doi:10.3390/biology11030395)
Supplement: Supplementary file 1 [file biology-11-00395-s001.zip]

Archive with 1 entries (1 files):
- biology-1603692-supplementary.pdf
